# Supplementary material for: GRIP-Lung: Generative Model of Response to Drug-Induced Perturbation in Lung Cancer
Source: Int J Mol Sci. 2026 Apr 3;27(7):3264. doi: 10.3390/ijms27073264 (PMC13072768; doi:10.3390/ijms27073264)
Supplement: Supplementary file 1 [file ijms-27-03264-s001.zip]

Archive with 11 entries (11 files):
- Supplementary Table S5.pdf
- Supplementary Figure S1.tif
- Supplementary Figure S2.tif
- Supplementary Figure S3.tif
- Supplementary Figure S4.tif
- Supplementary Figure S5.tif
- Supplementary Note S1.pdf
- Supplementary Table S1.pdf
- Supplementary Table S2.pdf
- Supplementary Table S3.pdf
- Supplementary Table S4.pdf
